# Supplementary material for: Concurrent Infection with SARS-CoV-2 and Pneumocystis jirovecii in Immunocompromised and Immunocompetent Individuals
Source: J Fungi (Basel). 2022 May 30;8(6):585. doi: 10.3390/jof8060585 (PMC9225243; doi:10.3390/jof8060585)
Supplement: Supplementary file 1 [file jof-08-00585-s001.zip]

Archive with 1 entries (1 files):
- jof-1665517-supplementary.pdf
